# Supplementary material for: Costing analysis of a digital first-line treatment platform for patients with knee and hip osteoarthritis in Sweden
Source: PLoS One. 2020 Aug 12;15(8):e0236342. doi: 10.1371/journal.pone.0236342 (PMC7423097; doi:10.1371/journal.pone.0236342)
Supplement: S1 Table — (XLSX) [file pone.0236342.s001.xlsx]

## Sheet: Cost_AS_JA_base (2)_Orig
Costing of Joint Academy application for rehabilitation of osteoarthritis
Base model: Better management of OsteoArthritis (BOA), a Supported Ostheoarthritis Self-management Program (SOASP, in Swe: Artrosskolan)
Domain/Item				A: BOA							B: Joint Academy
A. System	Cost domain	Amount/Number	Length, hrs	Total hrs	Value, SEK	Total cost, SEK	Total unit cost, SEK		Amount/Number	Length, hrs	Total hrs	Value, SEK	Total cost, SEK	Total unit cost, SEK		Difference SOASP-JA, SEK	Difference SOASP-JA, %	JA/SOASP, %
	Contacts/Visits/Sessions
A.1	Introduction/Theory	4	1	4	265.1	1060.4	88.3667		1	0.25	0.25	241	21403.8	15.0625
A.2	SOASP Group training	24	1	24	265.1	6362.4	530.2		0	0	0	0	0
A.3	JA-contacts (asynchronous)								15	0.11	1.65	241	141265	99.4125
A.4	JA-contacts (telephone)								2	0.25	0.5	241	42807.6	30.125
		28				7422.8	618.567		18				205477	144.6		473.967	76.6234	23.3766
	Administration
A.5	Technical support					270000	88.3219						540000	176.644
A.6	Preparation; Follow-up	28	1	28	241	6748	562.333		18	0.1	1.8	241	433.8	433.8
						276748	650.655						540434	610.444		40.2114	6.58725	93.8199
	Training of physiotherapists
A.7	Training in JA-use								45	3	135	241	32535	10.6428
A.8	Training in SOASP-use	6	8	48	241	474288	30.0658
						474288	30.0658						32535	10.6428
	A: Sub-total			56		758459	1299.29				139.2		778445	765.687	27.583	533.601	41.0687	58.9313
B. Patient
	Contacts/Visits
B.1	Introduction/Theory sessions	4	1	4	172	1376	1376		1	0.25	0.25	172	43	43
B.2	Training sessions	24	1	24	172	4128	4128		72	0.16	11.52	51.9	597.888	597.888
B.3	JA-contact								18	0.08	1.44	51.9	74.736	74.736
	Administration
B.4	Preparation; Follow-up	28	0.25	7	172	1204	1204		15	0.25	3.75	51.9	194.625	194.625
	Transportation
B.5	Transportation to/from clinic	28	0.3	8.4	172	1444.8	1444.8		0	0	0		0
	Direct costs
B.6	User-fees	1100	1	1100	1100	1100	1100						1100	1100
	B: Sub-total					9252.8	9252.8						2010.25	2010.25	72.417	7242.55	78.2742	21.7258
C. Other			km	total
C.1	CO-2 emissions	30	2.5	75	0.014	555747	58.716		0	0			0	0
	C: Sub-total					555747	58.716						0	0
	Total					1.32346e+06	10610.8						780456	2775.94		7834.87	73.8386	26.1614
